# Supplementary material for: Respiratory Syncytial Virus, Influenza and SARS-CoV-2 in Homeless People from Urban Shelters: A Systematic Review and Meta-Analysis (2023)
Source: Epidemiologia (Basel). 2024 Jan 31;5(1):41–79. doi: 10.3390/epidemiologia5010004 (PMC10885116; doi:10.3390/epidemiologia5010004)
Supplement: Supplementary file 1 [file epidemiologia-05-00004-s001.zip]

Archive with 1 entries (1 files):
- epidemiologia-2764710-supplementary.pdf
